# Supplementary material for: Antimicrobial Action of Essential Oil of Tagetes minuta: Role of the Bacterial Membrane in the Mechanism of Action
Source: Antibiotics (Basel). 2025 Jun 21;14(7):632. doi: 10.3390/antibiotics14070632 (PMC12291637; doi:10.3390/antibiotics14070632)
Supplement: Supplementary file 1 [file antibiotics-14-00632-s001.zip]

Archive with 1 entries (1 files):
- antibiotics-3703355-supplementary.pdf
